# Supplementary material for: Physical Properties and Reactivity of Microdomains in Phosphatidylinositol-Containing Supported Lipid Bilayer
Source: Membranes (Basel). 2021 May 3;11(5):339. doi: 10.3390/membranes11050339 (PMC8147626; doi:10.3390/membranes11050339)
Supplement: Supplementary file 1 [file membranes-11-00339-s001.zip]

Archive with 4 entries (4 files):
- SupportingInformation_revised_210430.pdf
- Video_S1.avi
- Video_S2.avi
- Video_S3.avi
